# Supplementary material for: Electrochemical and Structural Characterization of Lanthanum-Doped Hydroxyapatite: A Promising Material for Sensing Applications
Source: Materials (Basel). 2023 Jun 22;16(13):4522. doi: 10.3390/ma16134522 (PMC10342981; doi:10.3390/ma16134522)
Supplement: Supplementary file 1 [file materials-16-04522-s001.zip]

Archive with 1 entries (1 files):
- materials-2407697-supplementary.pdf
